# Supplementary material for: Small size does not confer male agility advantages in a sexually-size dimorphic spider
Source: PLoS One. 2019 May 15;14(5):e0216036. doi: 10.1371/journal.pone.0216036 (PMC6519806; doi:10.1371/journal.pone.0216036)
Supplement: S1 File — This is an Excel file with the data used for the analyses presented and discussed in this manuscript. (XLSX) [file pone.0216036.s001.xlsx]

## Sheet: Sheet1
Specimen code	Carapace.width	Mass	Climbing.age	Climbspeed	Bridging.age	Attempts	Duration.bridging	Sagging
1-84-27		6	45	0.145	45	1	11	3.7
33(2)_10	1.435	6	90	0.102	103	2	20	2.3
4.9.	1.489	7		0.163		2	15	5.3
NG010(4)-04	1.326	6	31	0.114
NG010(4)-13	1.28	6	70	0.068	70	1	12	11.5
NG010(4)-14	1.48	11	49	0.122	62	1	3	3.2
NG014-28	1.746	11			59	1	8	3.3
NG014-29	1.361	5	59	0.051	59	1	9	4.2
NG014-30	1.499	6	59	0.061	59	1	9	2.9
NG014-31	1.523	11	63	0.114	76	1	2	5.6
NG019-04	1.182	3	70	0.077	83	1	3	1.7
NG019-31	1.474	9	31	0.122
NG025-31	1.702	12		0.14	51	2	8	5.7
NG027a	1.256	10	45	0.09	45	1	6	4.9
NG029-01		13	0	0.167	0	1	6	5.1
NG029-04		13	5	0.22	5	1	3	6.3
NG029-06		7			24	1	3	3.4
NG029-10		7			42	1	4	6
NG029-15		14	3	0.162	3	1	2	5
NG029-20		11	29	0.12	29	1	2	3.5
NG029-25		8			22	1	6	2.7
NG029-29	1.774	14	7	0.215	7	1	2	5.5
NG029-31		6	49	0.084	62	0
NG029-33	1.257	5	31	0.128	44	1	4	1.4
NG029-34		7	31	0.1	44	1	2	3.2
NG029-35	1.311	5	49	0.127	62	1	3	4.2
NG035-14(1)		4	45	0.117	58	1	4	3.1
NG035-14(2)	1.2	4	59	0.091
NG035-18	1.727	13	63	0.168
NG035-22	1.456	7	70	0.145
NG035-25	1.48	7	52	0.115	65	1	4	3
NG035-29	1.533	9	38	0.096	51	1	3	4.2
NGMG01	1.597	9		0.138		1	2	4.9
NGX2-08	1.263	4	59	0.071	72	1	6	2.9
NGX2-14	1.162	4	70	0.089	83	1	3	2.8
NGX2-31	1.403	4	73	0.121	86	1	2	3.7
NGX2-MG01			84	0.08
NGX2-MG02					57	1	4	2.6
SA26NG02-10		12			73	1	4	13.8
SA26NG03-05	1.326	5	59	0.058	72	1	3	3.7
SA26NG03-11	1.337	6	62	0.071	75	1	1	2.9
SA26NG03-15	1.3	6	52	0.127	65	1	5	6.4
SA26NG03-19	1.576	11	45	0.148
SA26NG03-31	1.402	8	45	0.081	58	0
SA26NG03-32	1.383	7	66	0.108	79	1	6	6.7
SA26NG03-33	1.455	6	52	0.126	65	1	3	3.2
