# Supplementary material for: Small size does not confer male agility advantages in a sexually-size dimorphic spider
Source: PLoS One. 2019 May 15;14(5):e0216036. doi: 10.1371/journal.pone.0216036 (PMC6519806; doi:10.1371/journal.pone.0216036)
Supplement: S2 File — This is an R script file with detailed data manipulation and analyses as presented in this manuscript. Note that it can only be opened in R. (R) [file pone.0216036.s002.R]

library("dplyr", lib.loc="C:/Program Files/R/R-3.5.0/library") #package dplyr
library("ggplot2", lib.loc="C:/Program Files/R/R-3.5.0/library")

#create subset for climbing 

Data.climbing <- select(QuinonesetalDATA_2019, -Bridging.age, -Attempts, -Duration.bridging, -Sagging)
Data.climbing2 <- Data.climbing[complete.cases(Data.climbing), ]
regress <- lm(Carapace.width ~ Mass, data = Data.climbing2)
resi <- residuals(regress)
Data.climbing2$bodycond <- resi #resi is bodycondition

save(Data.climbing2,file="DataClimbing.Rda") #save subset

#create subset for bridging

Data.Bridging <- select(QuinonesetalDATA_2019, -Climbing.age, -Climbspeed)
Data.Bridging2 <- Data.Bridging[complete.cases(Data.Bridging), ]
regress2 <- lm(Carapace.width ~ Mass, data = Data.Bridging2)
resi2 <- residuals(regress2)
Data.Bridging2$bodycond <- resi2

##########################
## TESTING FOR OUTLIERS ##
##########################


#check for outliers in Age vs mass data
modAgeMass <- lm(log(Climbing.age) ~ Mass, data = Data.climbing2)
resid(modAgeMass)
residAgeMass <- resid(modAgeMass)
Data.climbing2$residAgeMass <- residAgeMass
Data.climbing2$residAgeMass > 2 | Data.climbing2$residAgeMass < -2

#check for outliers in CW vs bodycond
modCWbody <- lm(log(Carapace.width) ~ bodycond, data = Data.climbing2)
resid(modCWbody)
residCWbody <- resid(modCWbody)
Data.climbing2$residCWbody <- residCWbody
Data.climbing2$residCWbody > 2 | Data.climbing2$residCWbody < -2

#check for outliers in CW vs age bridging 
modCWageB <- lm(log(Carapace.width) ~ log(Bridging.age), data = Data.Bridging2)
resid(modCWageB)
residCWageB <- resid(modCWageB)
Data.Bridging2$residCWageB <- residCWageB
Data.Bridging2$residCWageB > 2 | Data.Bridging2$residCWageB < -2

#identify outliers in Bridging Age
outlier_values_Bage <- boxplot.stats(Data.Bridging2$Bridging.age)$out
boxplot(Data.Bridging2$Bridging.age, main="Bridging Age", boxwex=0.1)
mtext(paste("Outliers: ", paste(outlier_values_Bage, collapse=", ")), cex=0.6)

#identify outliers in Climbing Age
outlier_values_Cage <- boxplot.stats(Data.climbing$Climbing.age)$out
boxplot(Data.climbing$Climbing.age, main="Climbing Age", boxwex=0.1)
mtext(paste("Outliers: ", paste(outlier_values_Cage, collapse=", ")), cex=0.6)


#identify outliers in Sagging
outlier_values_Sag <- boxplot.stats(Bridge$Sagging)$out
boxplot(Bridge$Sagging, main="Sagging", boxwex=0.1)
mtext(paste("Outliers: ", paste(outlier_values_Sag, collapse=", ")), cex=0.6)

######################
## REMOVING OUTLIERS##
######################

#remove outlier of sagging
myData[-1, ] 
myData2 <- myData[-1, ] 

#remove Age outlier in climbing
Climb <- Data.climbing[-15, ]
Bridge <- Data.Bridging[-15, ]
Bridge_out <- Bridge[-c(5,38), ]


#remove outliers in bridging age

Data.Bridging2[-c(1,11), ] 
myData <- Data.Bridging2[-c(1,11), ]

Data.Bridging[-c(2,5,7), ] 
myData3 <- Data.Bridging[-c(2,5,7), ] 

NEW_bridgingData <- select(Data.Bridging2, -Bridging.age)
NEW_bridgingData2 <- Data.Bridging[complete.cases(Data.Bridging), ]
regress2 <- lm(Carapace.width ~ Mass, data = Data.Bridging2)
resi3 <- residuals(regress2)
Data.Bridging2$bodycond <- resi3

#############
## RESULTS ##
#############

#Pearson test CW and Mass (using ALL DATA)
cor.test(log(Carapace.width), Mass, use="complete.obs", method = "pearson", data = Gravity2) 

#Climbing FINAL MODEL
modelClimb <- lm(Climbspeed ~ log(Carapace.width) + log(Climbing.age), data = Climb)
summary(modelClimb) 
step(lm(Climbspeed ~ log(Carapace.width) + log(Climbing.age), data= Climb), direction="backward")
#finalmodel
climbfinal <- lm(Climbspeed ~ log(Carapace.width), data = Climb)
summary(climbfinal)

#################################
## Model suggested by Foellmer ##
#################################

massmed <- lm(Mass ~ Carapace.width, data = Data.climbing2)
massmedsize <- residuals(massmed)
Data.climbing2$mass.size <- massmedsize #mass-mediated size


suggestedmodel <- lm(Climbspeed ~ Mass + mass.size + log(Climbing.age), data = Data.climbing2)
summary(suggestedmodel)

step(lm(Climbspeed ~ Mass + mass.size + log(Climbing.age), data= Data.climbing2), direction="backward")

############################################################################################

#Bridging FINAL MODEL
modelBridge <- lm(Duration.bridging ~ log(Carapace.width) + log(Bridging.age), data= Bridge_out) #without AGE outliers
summary(modelBridge)

step(lm(Duration.bridging ~ log(Carapace.width) + log(Bridging.age), data= Climb),direction="backward")


#Sagging FINAL MODEL
modelSag <- lm(Sagging ~ log(Carapace.width) + log(Bridging.age), data= Bridge_out) #without AGE outliers
summary(modelSag)
step(lm(Sagging ~ log(Carapace.width) + log(Bridging.age), data= myData),direction="backward")

massCond <- lm(Sagging ~ Mass + bodycond, data= Data.Bridging2)
summary(massCond)
step(lm(Sagging ~ Mass + bodycond, data= Data.Bridging2), direction = "backward")


##################################
## individual correlation tests ##
##################################


#Bridging and CW
BandCW <- lm(Duration.bridging ~ log(Carapace.width), data = Bridge)  
summary(BandCW)
cor.test(Bridge$Duration.bridging, log(Bridge$Carapace.width), use="complete.obs", method = "pearson")


#Bridging and Mass
BMass <- lm(Duration.bridging ~ Mass, data = Bridge)
summary(BMass)
cor.test(Bridge$Duration.bridging, Bridge$Mass,use="complete.obs", method = "pearson")

#Carapace width and body condition  
bodycondandCW <- lm(log(Carapace.width) ~ bodycond, data=Data.climbing2) 
summary(bodycondandCW)

#Bridging and body condition 
modelBandbody<- lm(Duration.bridging ~ bodycond, data= Data.Bridging2)
summary(modelBandbody)
cor.test(Data.Bridging2$Duration.bridging, Data.Bridging2$bodycond,use="complete.obs", method = "pearson")


#Sagging and body condition 
modelSagandbody<- lm(Sagging ~ bodycond, data= myData) #?? verify
summary(modelSagandbody)
cor.test(Data.Bridging2$Sagging, Data.Bridging2$bodycond,use="complete.obs", method = "pearson")


#Bridging and Sagging 
cor.test(log(Bridge$Bridging.age), Bridge$Sagging,use="complete.obs", method = "pearson")
Bsag <- lm(Duration.bridging ~ Sagging, data = myData) #?? verify

#CW and Age
CWandAge <- lm(log(Carapace.width) ~ Bridging.age, data = Bridge_out)
summary(CWandAge)

#Age and climbing speed
AgeCS <- lm(Climbspeed ~ log(Climbing.age), data = Data.climbing2)
summary(AgeCS)
cor.test(Data.climbing$Climbspeed, Data.climbing$Climbing.age, use="complete.obs", method = "pearson")
summary(CWandAge)

#climbspeed and body condition
cor.test(Data.climbing2$Climbspeed, Data.climbing2$bodycond,use="complete.obs", method = "pearson")

#bridging and Age

cor.test(Bridge$Duration.bridging, log(Bridge$Bridging.age), use="complete.obs", method = "pearson")
Bage <- lm(Duration.bridging ~ log(Bridging.age), data = Bridge) 
summary(Bage)


#Sagging and mass
sagMass <- lm(Sagging ~ Mass, data = Bridge_out) #without outliers of sagging and age
summary(sagMass)
cor.test(Bridge_out$Sagging, Bridge_out$Mass, use="complete.obs", method = "pearson")

#Sagging and bodycond
cor.test(Data.Bridging2$bodycond, Data.Bridging2$Sagging, use="complete.obs", method = "pearson")

#Sagging and age
sagage <- lm(Sagging ~ log(Bridging.age), data = Bridge_out)
summary(sagage)
cor.test(Bridge_out$Sagging, Bridge_out$Bridging.age, use="complete.obs", method = "pearson")

#sagging Caparace width
cor.test(Bridge_out$Carapace.width, Bridge_out$Sagging, use="complete.obs", method = "pearson")

#climbing speed and mass
cor.test(Climb$Climbspeed, Climb$Mass, use="complete.obs", method="pearson")

#Climbing speed and CW
cor.test(Climb$Climbspeed, log(Climb$Carapace.width), use="complete.obs", method="pearson")

#carapace.width and mass
cor.test(log(Gravity2$Carapace.width), Gravity2$Mass, use="complete.obs", method="pearson")
CWMass <- lm(log(Carapace.width) ~ Mass, data= Gravity2)
summary(CWMass)
